# Supplementary material for: Isometric spiracular scaling in scarab beetles—implications for diffusive and advective oxygen transport
Source: eLife. 2022 Sep 13;11:e82129. doi: 10.7554/eLife.82129 (PMC9522208; doi:10.7554/eLife.82129)
Supplement: Supplementary file 6. [file elife-82129-supp6.zip]

Archive with 2 entries (2 files):
- spiracle reconstruction4K.mov
- __MACOSX/._spiracle reconstruction4K.mov
